# Supplementary material for: Spherical: an iterative workflow for assembling metagenomic datasets
Source: BMC Bioinformatics. 2018 Jan 24;19:20. doi: 10.1186/s12859-018-2028-2 (PMC5781261; doi:10.1186/s12859-018-2028-2)
Supplement: Additional file 1: Table S1. — Effect of kmer size on assembly. For each dataset (column 1) the alignment rate (%) (column 3) of raw data aligning back to assembly produced using different kmers (column 2) was assessed. Table S2. Effect of kmer size across iterations of assembly using the simulated dataset. The percentage of raw data aligning to each iterations assembly was identified and iterations stopped once the alignment rate was under 0.1%. Table S3. Analysis of the quality of contigs produced in each iteration of assembling the simulated dataset using contig scores. The contig score identifies the percentage accuracy of a contig compared to the genomes used to create the simulated metagenome. We present the percentage of contigs from each iterations assembly with contig scores gereater than 95 or less than 50. Table S4. Percentage of reads assigned to each of the 400 genomes within the simulated dataset, base assembly and Spherical assembly of the simulated dataset. Table S5. Assembly statistics comparing dataset assemblies for each method. The first column indicates the dataset utilized whilst the second column identified the assembly methodology. Due to Spherical having a sub-sampling option the size of the sample utilized by Spherical was stated for each assembly in column 5. The final 6 columns provide information on the computational needs for each assembly (RAM usage) as well as statistics about the produced assemblies e.g. number of contigs and alignment (%). Table S6. The number of reads aligning to genes within the Spherical iterations assembling each dataset. Figure S1. The taxonomic variations at the phylum level between each experimental assembly method for each dataset. Each bar represents the number of reads that could be assigned to a taxonomic Phyla within each assembly method for the datasets. The legend identifies which Phyla is represented by each colour. (ZIP 562 kb) [file 12859_2018_2028_MOESM1_ESM.zip › Supplementary_Table4.xls]

## Sheet: Table_of_data.csv
Genome	True diversity	Base assembly diversity	Spherical diversity
NC_009943	0.309376	0.412926	0.393837
NC_008800	0.226905	0.269251	0.26181
NC_002179	0.240921	0.0766542	0.0725352
NC_009783	0.276276	0.372335	0.608697
NC_009785	0.233222	0.138865	0.13414
NC_000117	0.236287	0.0641262	0.0608939
NC_002677	0.265337	0.258061	0.258582
NC_002771	0.236185	0.0578586	0.054659
NC_008095	0.251263	0.642705	0.60871
NC_008148	0.227253	0.185012	0.174301
NC_007168	0.252925	0.191745	0.227219
NC_009464	0.295624	0.309138	0.294289
NC_009465	0.228789	0.0611614	0.0584482
NC_007164	0.224426	0.144858	0.149238
NC_003272	0.342058	0.811232	0.78395
NC_005966	0.234094	0.22166	0.214182
NC_006142	0.392716	0.181358	0.188571
NC_004368	0.23153	0.139041	0.135875
NC_004369	0.253425	0.226075	0.218297
NC_008782	0.249941	0.338039	0.358659
NC_008783	0.22376	0.0830274	0.0795005
NC_008781	0.238223	0.286138	0.276165
NC_008786	0.232476	0.334039	0.330746
NC_008789	0.26764	0.212759	0.201738
NC_004567	0.298538	0.329328	0.315132
NC_008024	0.224475	0.11064	0.118109
NC_008527	0.258251	0.184463	0.218623
NC_007912	0.264059	0.394581	0.376033
NC_010525	0.226233	0.106717	0.102001
NC_010524	0.235687	0.307054	0.297452
NC_009009	0.239767	0.156337	0.148755
NC_007503	0.225485	0.136027	0.129581
NC_010528	0.280781	0.301582	0.303406
NC_010364	0.245566	0.00154928	0.00178045
NC_004310	0.228597	0.415017	0.408707
NC_008528	0.300105	0.178041	0.169338
NC_009635	0.264903	0.118576	0.11282
NC_009634	0.256129	0.12709	0.121429
NC_009636	0.228661	0.243941	0.23931
NC_010001	0.228854	0.281758	0.269213
NC_010002	0.29297	0.638389	0.616999
NC_010003	0.227668	0.128534	0.123405
NC_003112	0.247162	0.174618	0.177171
NC_002946	0.236491	0.177907	0.184058
NC_002947	0.379897	0.92078	0.897795
NC_002940	0.229584	0.0999991	0.0961441
NC_007606	0.316511	0.450433	0.492023
NC_002678	0.226735	0.423982	0.404879
NC_007604	0.225432	0.14802	0.139573
NC_009135	0.228344	0.105429	0.100572
NC_009524	0.224378	0.167759	0.171692
NC_009138	0.228533	0.198625	0.189106
NC_006361	0.224921	0.334152	0.321576
NC_009648	0.234825	0.324694	0.316476
NC_009523	0.260254	0.432693	0.450766
NC_009456	0.229449	0.0689853	0.0665417
NC_008698	0.228095	0.103105	0.0969854
NC_008699	0.319256	0.558065	0.533182
NC_010170	0.237014	0.346715	0.367965
NC_010172	0.233828	0.336603	0.32288
NC_010175	0.253173	0.372159	0.357446
NC_005085	0.226791	0.268751	0.258099
NC_001263	0.234273	0.165527	0.158714
NC_008600	0.232639	0.858612	0.92921
NC_005861	0.224233	0.133238	0.127175
NC_008358	0.258573	0.279152	0.263565
NC_006513	0.24811	0.310673	0.313671
NC_006512	0.238452	0.179012	0.173642
NC_009033	0.224672	0.0872034	0.0819918
NC_009850	0.234639	0.14252	0.134786
NC_007954	0.257623	0.33887	0.329206
NC_007955	0.224137	0.148062	0.150438
NC_007951	0.226678	0.306187	0.306439
NC_010816	0.225695	0.139323	0.133592
NC_010814	0.242012	0.259786	0.246771
NC_007426	0.257935	0.202139	0.191564
NC_003901	0.225381	0.236153	0.226867
NC_004350	0.232314	0.120647	0.115233
NC_005877	0.243474	0.100351	0.0942136
NC_003869	0.241458	0.183034	0.192066
NC_008009	0.226622	0.325504	0.306628
NC_010321	0.269138	0.124196	0.126399
NC_010320	0.244571	0.404884	0.411055
NC_004917	0.226288	0.102541	0.0965223
NC_008278	0.239643	0.475341	0.449553
NC_000963	0.251724	0.078619	0.0857679
NC_000961	0.226343	0.100351	0.0946897
NC_007498	0.230928	0.220822	0.208984
NC_009073	0.332898	0.243526	0.229795
NC_007493	0.22905	0.195104	0.187253
NC_006085	0.238337	0.162752	0.153418
NC_006814	0.25923	0.150914	0.14376
NC_008380	0.231151	0.32606	0.315543
NC_009706	0.254465	0.29723	0.283039
NC_009256	0.235298	0.276293	0.330243
NC_009253	0.239399	0.239519	0.233825
NC_008254	0.267161	0.359208	0.340033
NC_008255	0.225642	0.25273	0.238436
NC_009380	0.237773	0.331983	0.322619
NC_008312	0.243172	0.521178	0.556986
NC_002937	0.232234	0.218456	0.211938
NC_002936	0.266231	0.128619	0.122988
NC_009776	0.2542	0.0941752	0.0886897
NC_005213	0.242295	0.0315349	0.0295958
NC_002932	0.243323	0.14152	0.134218
NC_009675	0.658002	1.45682	1.41731
NC_010582	0.262458	0.168787	0.164088
NC_002939	0.253938	0.276047	0.261986
NC_007109	0.223854	0.10495	0.125316
NC_008818	0.23297	0.0999216	0.0940441
NC_009954	0.229996	0.120689	0.113544
NC_009952	0.235984	0.238449	0.228406
NC_009953	0.282473	0.53722	0.517934
NC_009792	0.23042	0.274638	0.271084
NC_002607	0.242439	0.494488	0.504512
NC_010628	0.250813	0.596797	0.603428
NC_008553	0.241187	0.125766	0.121201
NC_009497	0.243627	0.0582037	0.0552656
NC_008229	0.305343	0.17178	0.166416
NC_008228	0.278431	0.449292	0.42925
NC_008048	0.224622	0.182836	0.17389
NC_008726	0.259566	0.531671	0.520295
NC_008044	0.248305	0.221287	0.211221
NC_010729	0.244251	0.15933	0.176818
NC_009922	0.227548	0.176632	0.169755
NC_009925	0.275596	0.598375	0.618017
NC_003551	0.311593	0.180132	0.169873
NC_006177	0.22409	0.205892	0.207438
NC_003413	0.238801	0.121316	0.115716
NC_004557	0.237121	0.173766	0.166442
NC_010084	0.227194	0.223695	0.255386
NC_010085	0.235013	0.101908	0.0963202
NC_010080	0.224329	0.128999	0.149701
NC_003197	0.227972	0.274843	0.271384
NC_010531	0.250155	0.109675	0.103846
NC_007681	0.237228	0.10995	0.104929
NC_003295	0.237553	0.242477	0.242623
NC_006677	0.240399	0.178752	0.184938
NC_007519	0.232886	0.233209	0.223312
NC_007512	0.235491	0.144724	0.140251
NC_007333	0.272449	0.304025	0.288589
NC_004829	0.225748	0.0576896	0.0564786
NC_002977	0.233054	0.202484	0.200512
NC_002976	0.274934	0.225308	0.221401
NC_003047	0.227429	0.240406	0.236636
NC_007633	0.291727	0.0970977	0.0947484
NC_002978	0.236803	0.0817528	0.0816005
NC_007204	0.247725	0.191512	0.190716
NC_007205	0.27366	0.10614	0.100057
NC_009446	0.234364	0.087626	0.0831527
NC_009442	0.249519	0.148527	0.14252
NC_009441	0.465277	1.21705	1.16821
NC_004603	0.225124	0.196893	0.195627
NC_008268	0.234918	0.499995	0.477244
NC_001318	0.233652	0.0695064	0.071283
NC_002488	0.230492	0.166991	0.158284
NC_008261	0.227849	0.182315	0.174921
NC_008260	0.237335	0.197217	0.186184
NC_008343	0.261699	0.20666	0.196006
NC_008340	0.240789	0.209787	0.19969
NC_008346	0.245228	0.198787	0.192001
NC_008611	0.22972	0.705318	0.814101
NC_008344	0.229516	0.168393	0.171881
NC_008345	0.244093	0.318814	0.311969
NC_007705	0.227078	0.314659	0.460601
NC_008618	0.263648	0.16452	0.157997
NC_004193	0.268628	0.291216	0.277736
NC_009848	0.251959	0.258871	0.250593
NC_003454	0.271865	0.178555	0.170199
NC_006138	0.235107	0.217075	0.20796
NC_010610	0.301757	0.214942	0.226795
NC_010612	0.288291	0.627501	0.631419
NC_008508	0.22847	0.212428	0.252204
NC_005027	0.337222	0.891133	0.854581
NC_004129	0.271294	0.572199	0.55246
NC_009997	0.270737	0.437447	0.434455
NC_008711	0.289391	0.432024	0.414903
NC_003317	0.228281	0.612206	0.674535
NC_007963	0.236699	0.228132	0.216999
NC_006087	0.243781	0.176738	0.183066
NC_010571	0.239277	0.380257	0.358972
NC_007964	0.248903	0.318075	0.325645
NC_010475	0.277692	0.262033	0.247736
NC_007969	0.231839	0.191069	0.185792
NC_010471	0.245396	0.12309	0.11852
NC_003919	0.263244	0.429271	0.429492
NC_010520	0.226454	0.220597	0.213053
NC_003912	0.233479	0.107534	0.101668
NC_003910	0.227136	0.307807	0.296578
NC_003911	0.353773	0.553277	0.529288
NC_004342	0.244411	0.287427	0.299911
NC_008769	0.234183	0.270512	0.25958
NC_004463	0.237997	0.583762	0.568321
NC_000909	0.224573	0.0914076	0.0861984
NC_009092	0.247916	0.311765	0.297739
NC_010336	0.226566	0.118506	0.135425
NC_010337	0.369575	0.443186	0.512377
NC_010334	0.232395	0.316835	0.310515
NC_002570	0.230636	0.257448	0.261791
NC_002578	0.236908	0.0975202	0.0916245
NC_009142	0.231607	0.49739	0.476051
NC_010503	0.361021	0.102823	0.0977941
NC_010505	0.225226	0.349166	0.337737
NC_010506	0.249106	0.408412	0.394679
NC_010508	0.248502	0.250026	0.267602
NC_009708	0.231077	0.284962	0.27531
NC_007484	0.228725	0.205047	0.197747
NC_007481	0.260607	0.242244	0.234419
NC_002689	0.232803	0.098485	0.0927723
NC_009714	0.223995	0.0940414	0.0886701
NC_009715	0.240271	0.126175	0.120164
NC_007347	0.325462	0.445411	0.443422
NC_009719	0.257013	0.296666	0.281976
NC_002928	0.227728	0.26592	0.26813
NC_002929	0.224524	0.500974	0.611045
NC_010103	0.285228	0.0538023	0.053146
NC_005364	0.223948	0.0861753	0.131446
NC_009667	0.235589	0.233604	0.226775
NC_009664	0.22702	0.269054	0.255269
NC_009663	0.247348	0.177829	0.167381
NC_008531	0.297046	0.203505	0.193984
NC_008530	0.227311	0.111076	0.106077
NC_008532	0.249729	0.133168	0.134055
NC_009438	0.228219	0.283934	0.280547
NC_009437	0.228157	0.183865	0.201862
NC_009436	0.233308	0.270145	0.261706
NC_008942	0.241595	0.118013	0.112129
NC_009434	0.307298	0.476144	0.458572
NC_002754	0.229858	0.182949	0.199984
NC_010658	0.229116	0.369447	0.449768
NC_007181	0.329001	0.26373	0.250306
NC_009483	0.254733	0.386694	0.378531
NC_009328	0.251037	0.250441	0.243171
NC_009486	0.241054	0.0921118	0.088931
NC_008541	0.234547	0.29049	0.2767
NC_009484	0.252436	0.251533	0.242584
NC_009485	0.303499	0.854873	0.825618
NC_008610	0.238684	0.0729148	0.0692091
NC_009488	0.232075	0.148914	0.265645
NC_008347	0.522658	0.766211	0.73505
NC_003212	0.231002	0.188132	0.184742
NC_009937	0.224771	0.305716	0.292769
NC_010730	0.229182	0.107189	0.110857
NC_008435	0.230207	0.323715	0.313319
NC_010376	0.230277	0.106767	0.102809
NC_000919	0.22651	0.0635417	0.0601504
NC_000918	0.276974	0.133048	0.125349
NC_010545	0.242729	0.157513	0.153079
NC_010546	0.279191	0.433785	0.416853
NC_000917	0.233393	0.131133	0.123262
NC_000916	0.237885	0.110119	0.103598
NC_000915	0.226124	0.1019	0.0993332
NC_007520	0.226179	0.142766	0.133931
NC_010424	0.240528	0.156435	0.155675
NC_002935	0.235202	0.153956	0.14687
NC_003888	0.230564	0.521129	0.500044
NC_004337	0.225022	0.653501	0.929301
NC_009617	0.240143	0.38944	0.376913
NC_009616	0.26578	0.151527	0.143381
NC_009615	0.224721	0.274751	0.260349
NC_009614	0.250591	0.368243	0.360035
NC_009613	0.239038	0.182801	0.183888
NC_010184	0.262076	0.361497	0.372113
NC_006908	0.284278	0.0683656	0.06467
NC_007677	0.22737	0.205498	0.192921
NC_002967	0.224042	0.1594	0.15081
NC_003030	0.230855	0.230589	0.22283
NC_000868	0.247535	0.119943	0.113192
NC_005125	0.224871	0.264322	0.248623
NC_007626	0.231302	0.297413	0.283313
NC_005126	0.228984	0.341849	0.344852
NC_009051	0.239157	0.155386	0.14762
NC_009053	0.286212	0.20909	0.202658
NC_009505	0.238919	0.099478	0.121012
NC_006347	0.231996	0.320476	0.305167
NC_005835	0.244733	0.130971	0.123725
NC_009376	0.257316	0.153844	0.145097
NC_006832	0.279974	0.132259	0.127044
NC_009379	0.229652	0.127626	0.121292
NC_010694	0.241322	0.249927	0.239121
NC_004757	0.243937	0.195343	0.203584
NC_008277	0.270192	0.0824429	0.0837136
NC_006368	0.224281	0.197963	0.190971
NC_007716	0.260965	0.0536051	0.0594069
NC_007650	0.255559	0.766401	0.818503
NC_008011	0.243023	0.0960555	0.0902093
NC_009879	0.233916	0.0667107	0.070957
NC_010602	0.235785	0.224505	0.211449
NC_002663	0.226848	0.126914	0.122636
NC_004113	0.244897	0.176907	0.178266
NC_008578	0.258899	0.179836	0.170134
NC_008577	0.225962	0.29218	0.292065
NC_008571	0.255005	0.277279	0.263356
NC_008570	0.249311	0.347666	0.340339
NC_008709	0.238109	0.290828	0.283241
NC_003364	0.229315	0.134569	0.126823
NC_008700	0.281613	0.377694	0.36205
NC_008701	0.231917	0.114752	0.110075
NC_003361	0.235395	0.0696261	0.0656352
NC_008705	0.347524	0.739486	0.726526
NC_006396	0.234004	0.192759	0.18214
NC_007973	0.264477	0.331391	0.339126
NC_009828	0.251492	0.148647	0.140101
NC_008497	0.239892	0.149506	0.145318
NC_008512	0.230708	0.00681684	0.00639787
NC_007404	0.229381	0.170308	0.161779
NC_007406	0.256419	0.265047	0.2809
NC_006156	0.245909	0.0720557	0.0737287
NC_004578	0.226399	0.384039	0.442907
NC_004572	0.22607	0.0542882	0.0519851
NC_009085	0.237663	0.247815	0.235678
NC_009080	0.268129	0.894083	1.11089
NC_010622	0.225854	0.200329	0.200714
NC_009089	0.246259	0.287723	0.278408
NC_010511	0.231761	0.46663	0.456368
NC_007908	0.225175	0.266716	0.254539
NC_010519	0.248701	0.158076	0.151573
NC_006300	0.255842	0.170844	0.163612
NC_007575	0.241733	0.145527	0.137003
NC_007576	0.261329	0.144379	0.138888
NC_009012	0.239521	0.257631	0.268273
NC_007350	0.230348	0.148379	0.147842
NC_007298	0.256714	0.333772	0.319319
NC_009725	0.227489	0.220695	0.211612
NC_007355	0.230781	0.288033	0.278473
NC_007356	0.23374	0.0924217	0.0886049
NC_009720	0.225908	0.315821	0.302278
NC_002696	0.238567	0.254871	0.242173
NC_007292	0.226016	0.0448024	0.042072
NC_007294	0.43182	0.132893	0.139566
NC_006270	0.22791	0.24261	0.231191
NC_007614	0.229927	0.19697	0.185766
NC_006274	0.287232	0.505728	0.516271
NC_009656	0.242583	0.440581	0.426329
NC_009655	0.236595	0.143238	0.136788
NC_006370	0.241872	0.294814	0.380944
NC_009659	0.227789	0.243751	0.23123
NC_009348	0.269659	0.395151	0.414048
NC_008526	0.227608	0.174379	0.191571
NC_008555	0.246796	0.201118	0.192797
NC_009832	0.231684	0.320856	0.308441
NC_009831	0.235884	0.33487	0.323382
NC_008529	0.252196	0.137266	0.136912
NC_008686	0.266691	0.244202	0.23556
NC_002620	0.225073	0.0620558	0.0590221
NC_005090	0.2239	0.121034	0.115462
NC_010645	0.236084	0.230913	0.220293
NC_010168	0.231453	0.190083	0.221219
NC_010163	0.237444	0.093816	0.0881679
NC_010161	0.246978	0.202188	0.206251
NC_005303	0.226963	0.0617882	0.0679635
NC_009338	0.25528	0.446911	0.45629
NC_007722	0.225589	0.171836	0.164636
NC_009882	0.225801	0.103619	0.12092
NC_008209	0.240658	0.266138	0.251317
NC_009881	0.322228	0.140182	0.151384
NC_009727	0.262848	0.164618	0.161264
NC_008740	0.290535	0.426581	0.411003
NC_006055	0.236389	0.0474221	0.0449351
NC_005955	0.230066	0.0959076	0.0925962
NC_005956	0.25368	0.14452	0.141457
NC_008596	0.228033	0.412116	0.417224
NC_008593	0.240017	0.160245	0.173147
NC_007802	0.234732	0.266483	0.252217
NC_009901	0.246615	0.355363	0.34947
NC_009900	0.231226	0.10452	0.116968
NC_004432	0.225537	0.0763373	0.0734222
NC_002528	0.259907	0.0478728	0.0454698
NC_000908	0.228919	0.0335631	0.0317611
NC_007948	0.274289	0.441489	0.425722
NC_006510	0.245737	0.245934	0.245336
NC_010556	0.234455	0.18535	0.179218
NC_007947	0.224185	0.182935	0.174516
NC_007940	0.242153	0.0987949	0.106096
NC_006840	0.225277	0.161097	0.154273
NC_007530	0.233566	0.463806	0.473305
NC_007434	0.313964	0.395518	0.406724
NC_009567	0.246083	0.126112	0.120307
NC_007798	0.409261	0.145097	0.137453
NC_007799	0.28336	0.107154	0.10204
NC_004842	0.228407	0.0718655	0.0687591
NC_007793	0.294267	0.275033	0.264099
NC_007794	0.224971	0.203935	0.193319
NC_007796	0.232154	0.217977	0.215721
NC_007797	0.233138	0.0933372	0.0914353
NC_010296	0.245062	0.398975	0.525466
NC_005139	0.232557	0.207202	0.201673
NC_009515	0.250372	0.131421	0.127012
NC_010482	0.232721	0.0980766	0.0920484
NC_010483	0.225329	0.230287	0.222432
NC_009511	0.230136	0.32142	0.307756
NC_009513	0.246436	0.141203	0.140531
NC_009767	0.273047	0.460207	0.444955
NC_010125	0.252679	0.289871	0.300543
NC_003155	0.224821	0.511439	0.489505
NC_007761	0.229789	0.280364	0.272317
NC_007760	0.242875	0.311617	0.299252
NC_006526	0.231377	0.121999	0.115038
NC_007643	0.229248	0.249829	0.236884
NC_007644	0.223807	0.149196	0.140766
